# Supplementary material for: Wrist-Based Photoplethysmography Assessment of Heart Rate and Heart Rate Variability: Validation of WHOOP
Source: Sensors (Basel). 2021 May 20;21(10):3571. doi: 10.3390/s21103571 (PMC8160717; doi:10.3390/s21103571)
Supplement: Supplementary file 1 [file sensors-21-03571-s001.zip]

Archive with 3 entries (3 files):
- sensors-1177213-supplementary/Supplementary Table 1 20210127.pdf
- sensors-1177213-supplementary/Supplementary Table 2 20210127.pdf
- sensors-1177213-supplementary/Supplementary Table 3 20210127.pdf
